# Supplementary material for: RSM Modeling and Optimization of CO2 Separation from High CO2 Feed Concentration over Functionalized Membrane
Source: Polymers (Basel). 2022 Mar 28;14(7):1371. doi: 10.3390/polym14071371 (PMC9003211; doi:10.3390/polym14071371)
Supplement: Supplementary file 1 [file polymers-14-01371-s001.zip]

Archive with 1 entries (1 files):
- polymers-1614737-supplementary.pdf
